# Supplementary material for: British Axial Spondyloarthritis Inception Cohort (BAxSIC): a protocol for a multicentre real-world observational cohort study of early axial spondyloarthritis
Source: Rheumatol Adv Pract. 2024 Jul 26;8(3):rkae087. doi: 10.1093/rap/rkae087 (PMC11333759; doi:10.1093/rap/rkae087)
Supplement: rkae087_Supplementary_Data [file rkae087_supplementary_data.zip]

Archive with 2 entries (2 files):
- SPIRIT BAxSIC.doc
- STROBE BAxSIC.docx
